# Supplementary material for: Kojic Acid Gene Clusters and the Transcriptional Activation Mechanism of Aspergillus flavus KojR on Expression of Clustered Genes
Source: J Fungi (Basel). 2023 Feb 15;9(2):259. doi: 10.3390/jof9020259 (PMC9961346; doi:10.3390/jof9020259)
Supplement: Supplementary file 1 [file jof-09-00259-s001.zip]

Archive with 1 entries (1 files):
- jof-2106709-supplementary.pdf
